# Supplementary material for: Comparative expression profile of microRNAs in Anopheles anthropophagus midgut after blood-feeding and Plasmodium infection
Source: Parasit Vectors. 2017 Feb 16;10:86. doi: 10.1186/s13071-017-2027-6 (PMC5314681; doi:10.1186/s13071-017-2027-6)
Supplement: Additional file 1: Table S1. — Known miRNAs in Anopheles anthropophagus midgut. (XLSX 14 kb) [file 13071_2017_2027_MOESM1_ESM.xlsx]

## Sheet: Sheet1
name	length	sequence	SF (TPM)	BF(TPM)	PI(TPM)	BF vs SF	PI vs BF	BF vs SF	PI vs BF
						Fold change	Fold change	p value	p value
aan-bantam	23	UGAGAUCACUUUGAAAGCUGAUU	45048.5	24928	74181	0.553	2.975	0.349	0.607
aan-let-7	21	UGAGGUAGUUGGUUGUAUAGU	1079.9	646.7	1199.2	0.598	1.854	0.825	0.951
aan-miR-1	22	UGGAAUGUAAAGAAGUAUGGAG	78	20.6	75.5	0.264	3.665	0.0305	0.0407
aan-miR-10	22	ACCCUGUAGAUCCGAAUUUGUU	60.7	51.9	136	0.855	2.62	0.956	0.812
aan-miR-100	22	AACCCGUAGAUCCGAACUUGUG	6270.2	4632	17444	0.738	3.766	0.915	0.0276
aan-miR-1000	21	AUAUUGUCCUGUCACAGCAGU	56.6	129.1	115	2.28	0.89	0.339	0.37
aan-miR-11	22	CAUCACAGUCUGAGUUCUUGCU	3794.7	1775.7	2952.7	0.467	1.662	0.215	0.97
aan-miR-1174	21	UCAGAUCUACUUAAUACCCAU	4040	1674	3367.6	0.414	2.011	0.189	0.891
aan-miR-1175-3p	24	UGAGAUUCUACUUCUCCGACUUAA	7421.2	2027	4887.2	0.273	2.411	0.013	0.422
aan-miR-12	23	UGAGUAUUACAUCAGGUACUGGU	5206.8	1768.2	13763.1	0.339	7.783	0.045	0.007
aan-miR-125	22	UCCCUGAGACCCUAACUUGUGA	308.6	257.7	791.3	0.835	3.07	0.663	0.724
aan-miR-13	23	UAUCACAGCCAUUUUGACGAGUU	790.5	241.7	1988.8	0.305	8.228	0.041	0.005
aan-miR-133	22	UUGGUCCCCUUCAACCAGCUGU	96.3	87.3	17.4	0.906	0.199	0.9	0.003
aan-miR-137	22	UAUUGCUUGAGAAUACACGUAG	20.1	14.8	34.9	0.736	2.358	0.397	0.874
aan-miR-14	22	UCAGUCUUUUUCUCUCUCCUAU	8439	3009.3	1009.7	0.356	0.335	0.057	0.0322
aan-miR-184	22	UGGACGGAGAACUGAUAAGGGC	6949.9	4432	9130	0.637	2.06	0.437	0.257
aan-miR-1890	22	UGAAAUCUUUGAUUAGGUCUGG	112.6	41.8	80.2	0.371	1.918	0.646	0.332
aan-miR-1891	22	UGAGGAGUUAAUUUGCGUGUUU	3.8	3.2	3.5	0.842	1.093	0.788	0.786
aan-miR-190	24	AGAUAUGUUUGAUAUUCUUGGUUG	47	37.6	34.9	0.8	0.928	0.77	0.902
aan-miR-193	22	UACUGGCCUACUAAGUCCCAAC	0.2	0	0	0	—	0.932	1
aan-miR-210	19	CUUGUGCGUGUGACAACGG	5.1	11.1	0	2.176	—	0.252	0.005
aan-miR-252	21	UAAGUACUAGUGCCGCAGGAG	59	192	0	3.254	—	0.034	<0.001
aan-miR-263a	23	AAUGGCACUGGAAGAAUUCACGG	36.3	50.8	262.7	1.399	5.17	0.17	0.0032
aan-miR-263b-5p	23	CUUGGCACUGGGAGAAUUCACAG	0.2	1.1	0	5.5	—	0.168	0.986
aan-miR-275	20	UCAGGUACCUGAAGUAGCGC	3269.4	9040.2	2035.9	2.765	0.225	0.672	0.006
aan-miR-276	20	AGCGAGGUAUAGAGUUCCUA	23.9	7.4	27.9	0.309	3.77	0.044	0.028
aan-miR-277-5p	22	UAAAUGCACUAUCUGGUACGAC	15.3	7.7	14.9	0.503	1.935	0.189	0.258
aan-miR-278	23	ACGGACGAUAGUCUUCAGCGGCC	55.7	22.8	31.4	0.409	1.377	0.34	0.439
aan- miR-279	22	UGACUAGAUCCACACUCAUUAA	2787.5	926.2	1746.5	0.332	1.885	0.048	0.612
aan-miR-283	24	CAAUAUCAGCUGGUAAUUCUGGGC	1231.3	407.5	693.7	0.33	1.702	0.039	0.997
aan-miR-285	22	UAGCACCAUUCGAAAUCAGUAC	10.4	23	18.6	2.211	0.808	0.757	0.614
aan-miR-2944a	24	GAAGGAACUUCUGCUGUGAUCUGA	9.9	7.1	14.9	0.717	2.098	0.614	0.581
aan-miR-2944b	23	GAAGGAACUCCCGGUGUGAUAUA	1.2	0	0	0	—	0.881	1
aan-miR-2a	23	UAUCACAGCCAGCUUUGAAGAGC	3687.6	1745.2	415.5	0.473	0.238	0.155	0.0357
aan-miR-2b	24	UAUCACAGCCAGCUUUGAUGAGCU	791.7	269.1	618.2	0.339	2.297	0.0461	0.627
aan-miR-2c	23	UAUCACAGCCAGCUUUGAUGAGC	657.4	228	435.7	0.346	1.91	0.0507	0.185
aan-miR-305-5p	24	AUUGUACUUCAUCAGGUGCUCUGG	2879.6	1101.7	3594	0.382	3.262	0.191	0.246
aan -miR-306	22	UCAGGUACUGGAUGACUCUCAG	14095.1	11671.1	11518.1	0.828	0.986	0.422	0.757
aan-miR-307	20	UCACAACCUCCUUGAGUGAG	1.3	0	0	0	—	0.889	1
aan-miR-308-5p	22	AAUCACAGGAGUAUACUGUGAG	85.4	39.7	338.2	0.464	8.518	0.724	0.0081
aan -miR-309	22	UCACUGGGCAAAGUUUGUCGCA	0.2	0	3.5	0	—	0.938	0.055
aan-miR-31	23	UGGCAAGAUGUUGGCAUAGCUGA	27.3	10.7	207	0.392	19.35	0.0517	0.003
aan-miR-315-5p	22	UUUUGAUUGUUGCUCAGAAAGC	2.9	12.2	7	4.206	0.573	0.029	0.097
aan -miR-317	24	UGAACACAUCUGGUGGUAUCUCAG	6342	6462.2	2795.8	1.018	0.432	0.22	0.422
aan-miR-34	20	UGGCAGUGUGGUUAGCUGGU	584.9	347.7	990.1	0.594	2.847	0.257	0.233
aan-miR-375-1	22	UUUGUUCGUUUGGCUCGAGUUA	10	6.9	20.9	0.69	3.028	0.332	0.457
aan-miR-71-3p	22	UCUCACUACCUUGUCUUUCAUG	279.6	174.3	100.6	0.623	0.577	0.667	0.752
aan-miR-79-5p	22	UAAAGCUAGAUUACCAAAGCAU	1.4	0	3.7	0	—	0.824	0.47
aan-miR-8-5p	23	UAAUACUGUCAGGUAAAGAUGUC	1990.3	3340.8	2245.8	1.678	0.672	0.786	0.739
aan-miR-87	21	GGUGAGCAAAUAUUCAGGUGU	3.3	2.6	0	0.787	0	0.902	0.059
aan-miR-927	22	UUUAGAAUUCCUACGCUUUACC	142	156.1	156.9	1.099	1.005	0.915	0.961
aan-miR-92a	22	UAUUGCACUUGUCCCGGCCUAU	2103.2	17462.4	8613.8	8.3	0.493	<0.001	0.05
aan-miR-92b	22	AAUUGCACUUGUCCCGGCCUGC	503.4	2215.5	366	4.401	0.165	0.018	<0.001
aan-miR-932-3p	23	UCAAUUCCGUAGUGCAUUGCAGU	1.7	10.4	7.4	6.117	0.711	0.002	0.673
aan-miR-957	22	UGAAACCGUCCAAAACUGAGGC	98.6	260.4	31.4	2.64	0.12	0.286	<0.001
aan-miR-965-1	22	UAAGCGUAUAGCUUUUCCCAUU	2	0	7.4	0	—	0.607	0.035
aan-miR-970	21	UCAUAAGACACACGCGGCUAU	4435.5	2880.7	1837.2	0.649	0.637	0.451	0.439
aan-miR-980	24	CGGCCGUUCAUUGGGUCAUCUAGC	25.5	26.9	4.9	1.054	0.182	0.53	0.018
aan-miR-981	22	UUCGUUGUCGACGAAACCUGCA	3.5	7.7	7.4	2.2	0.961	0.812	0.956
aan-miR-988-5p	22	CCCCUUGUUGCAAACCUCACGC	4	2.2	7.4	0.55	3.363	0.276	0.065
aan-miR-989	21	UGUGAUGUGACGUAGUGGUAC	78	360	314	4.615	0.872	0.037	0.339
aan-miR-996	21	UGACUAGAUUACAUGCUCGUC	6082.2	1855	5933.3	0.305	3.198	0.042	0.215
aan-miR-998	19	UAGCACCAUGAGAUUCAGC	3.5	0.5	3.7	0.142	7.4	0.0505	0.021
aan-miR-9a	23	UCUUUGGUUAUCUAGCUGUAUGA	1308.7	650.5	2178.8	0.497	3.349	0.051	0.065
aan-miR-9b	24	UCUUUGGUGAUUUUAGCUGUAUGC	2386.6	1190.8	3806.8	0.499	3.196	0.053	0.076
aan-miR-9c	22	UCUUUGGUAUUCUAGCUGUAGA	8976.6	4496.3	12856.5	0.5	2.859	0.082	0.083
aan-miR-iab-4	22	ACGUAUACUGAAUGUAUCCUGA	14.6	3.3	26.1	0.226	7.909	0.276	0.024
