# Supplementary material for: Comparative expression profile of microRNAs in Anopheles anthropophagus midgut after blood-feeding and Plasmodium infection
Source: Parasit Vectors. 2017 Feb 16;10:86. doi: 10.1186/s13071-017-2027-6 (PMC5314681; doi:10.1186/s13071-017-2027-6)
Supplement: Additional file 2: Table S2. — Novel miRNAs in Anopheles anthropophagus midgut. (XLS 25 kb) [file 13071_2017_2027_MOESM2_ESM.xls]

## Sheet: Sheet1
name	length	sequence	SF (TPM)	BF(TPM)	PI(TPM)	BF vs SF	PI vs BF	BF vs SF	PI vs BF
						Fold change	Fold change	p value	p value
aan-miR-N1	18	CGCUGCAGUACUGGCGCC	37.2	17.5	306.8	0.47	17.53	0.537	0.0046
aan-miR-N2	21	AUCCGGUGAUAGGCUGACCCG	50.6	26.5	45.3	0.523	1.709	0.309	0.641
aan-miR-N3	20	UUAGAAUGUGGAAUCUGUUU	27.9	7.4	24.4	0.265	3.297	0.025	0.054
aan-miR-N4	23	UUGGUGUUAUAUCUUACAGUGAG	3160.5	2462.1	3824.2	0.779	1.553	0.683	0.239
aan-miR-N5	23	UUGGUGUUAUAUCUUACAGUGAG	9.8	4.2	10.5	0.428	2.5	0.133	0.071
aan-miR-N6	20	UAUCACAGCCAGCUUUGAAG	0	0	149.9	-	-	1	<0.001
aan-miR-N7	22	UGCAUUCAGUGGGGCGGUCGUG	4.2	4.8	3.5	1.142	0.729	0.822	0.635
aan-miR-N8	22	UGUUAACUGUAAGACUGUGUCG	5.1	1.1	7	0.215	6.363	0.037	0.013
aan-miR-N9	21	UAGCACCAUGAGAUUCAGCUC	794875	861632	704446	1.083	0.817	0.223	0.314
aan-miR-N10	22	UCAAUUCCGUAGUGCAUUGCAGU	80.5	273.1	491.5	3.392	1.799	0.042	0.212
aan-miR-N11	22	UUGGUGUUAUAUCUUACAGUGAG	1479.9	592.8	348.6	0.4	0.588	0.587	0.428
aan-miR-N12	22	GUAGGCCGGCGGAAACUACUUGC	351.2	132.3	142.9	0.376	1.08	0.683	0.357
aan-miR-N13	23	UUGGCCGGUACGGGCUGACCGGGC	49.5	29.6	55.8	0.597	1.885	0.144	0.096
aan-miR-N14	22	UGAACCGGCGUAGCGUGAAAGCA	8461.5	3769.9	18898.1	0.445	5.012	0.306	0.03
aan-miR-N15	21	CUAAGUACUAGUGCCGCAGGAG	3368.1	2159.9	6177.4	0.641	2.86	0.237	0.054
aan-miR-N16	19	UUAGAAUGUGGAAUCUGUUU	755.7	4010.7	324.2	5.307	0.08	0.026	<0.001
aan-miR-N17	22	UGAAAUCUUUGAUUAGGUCUGG	59.3	60.3	125.5	1.016	2.081	0.754	0.857
aan-miR-N18	18	UAUCAGCGGUAGUUACCUG	22.7	13.8	3.5	0.607	0.253	0.102	0.033
aan-miR-N19	20	GUGCAUUGUAGUUGCAUUGCA	3771.7	1716.9	3099.1	0.455	1.805	0.496	0.076
aan-miR-N20	18	GUUGCUGUCCGCUGAAGCA	59.8	25.4	209.2	0.424	8.236	0.235	<0.001
aan-miR-N21	23	UGGCAAGAUGUUGGCAUAGCAGCU	14.2	97.6	134.1	6.873	1.373	0.012	0.361
